# Supplementary material for: Evaluation of the Impact of External Conditions on Arm Positioning During Punches in MMA Fighters: A Comparative Analysis of 2D and 3D Methods
Source: Sensors (Basel). 2025 May 22;25(11):3270. doi: 10.3390/s25113270 (PMC12157019; doi:10.3390/s25113270)
Supplement: Supplementary file 1 [file sensors-25-03270-s001.zip]

Archive with 1 entries (1 files):
- sensors-3600233-supplementary.pdf
